# Supplementary material for: Targeted Integration of Inducible Caspase-9 in Human iPSCs Allows Efficient in vitro Clearance of iPSCs and iPSC-Macrophages
Source: Int J Mol Sci. 2020 Apr 3;21(7):2481. doi: 10.3390/ijms21072481 (PMC7177583; doi:10.3390/ijms21072481)
Supplement: Supplementary file 1 [file ijms-21-02481-s001.zip]

Archive with 4 entries (4 files):
- Supplementary table 1.docx
- S1.jpg
- S2.jpg
- S3.jpg
